# Supplementary material for: Simulated data and code for analysis of herpetofauna response to forest management in the Missouri Ozarks
Source: Data Brief. 2016 Aug 30;9:477–9. doi: 10.1016/j.dib.2016.08.043 (PMC5048085; doi:10.1016/j.dib.2016.08.043)
Supplement: Supplementary file 1 — Supplementary material [file mmc1.csv]

Year	HerpSeason	PDSI
1990	Fall	1.163333333
1991	Fall	-0.766666667
1992	Fall	0.413333333
1993	Fall	3.56
1994	Fall	2.476666667
1995	Fall	-0.613333333
1996	Fall	0.78
1997	Fall	1.626666667
1998	Fall	-0.243333333
1999	Fall	-1.816666667
2000	Fall	-2.34
2001	Fall	0.39
2002	Fall	-0.18
2003	Fall	0.873333333
2004	Fall	1.17
2005	Fall	-1.1
2006	Fall	0.473333333
2007	Fall	-1.97
2008	Fall	3.87
2009	Fall	3.6
2010	Fall	-0.75
2011	Fall	-0.666666667
2012	Fall	-3.24
2013	Fall	2.633333333
2014	Fall	-0.083333333
1990	Spring	1.578
1991	Spring	-0.618
1992	Spring	-0.998
1993	Spring	1.474
1994	Spring	3.674
1995	Spring	2.21
1996	Spring	0.122
1997	Spring	2.274
1998	Spring	1.452
1999	Spring	0.294
2000	Spring	-3.088
2001	Spring	-1.736
2002	Spring	1.62
2003	Spring	0.016
2004	Spring	0.928
2005	Spring	-1.084
2006	Spring	-1.1
2007	Spring	-0.266
2008	Spring	3.314
2009	Spring	2.118
2010	Spring	-0.666
2011	Spring	1.632
2012	Spring	-1.546
2013	Spring	1.54
2014	Spring	-0.59
