# Supplementary material for: Simulated data and code for analysis of herpetofauna response to forest management in the Missouri Ozarks
Source: Data Brief. 2016 Aug 30;9:477–9. doi: 10.1016/j.dib.2016.08.043 (PMC5048085; doi:10.1016/j.dib.2016.08.043)
Supplement: Supplementary file 2 — Supplementary material [file mmc2.csv]

Year	Average of tmax (degrees C)	Average of ppt (mm)	Average of DSR	HerpSeason
1992	25.79891304	2.042826087	3.945652174	Fall
1993	26.01630435	4.063152174	2.815217391	Fall
1994	26.4076087	2.063043478	3.434782609	Fall
1995	27.72173913	1.966956522	6.010869565	Fall
1996	26.02391304	3.72576087	3.086956522	Fall
1997	26.21195652	2.324021739	4.532608696	Fall
1998	28.23586957	1.779130435	5.391304348	Fall
1999	28.56630435	1.607173913	10.30434783	Fall
2000	28.99021739	1.676847826	4.489130435	Fall
2001	27.17065217	1.874130435	3.097826087	Fall
2002	26.66413043	2.90423913	2.782608696	Fall
2003	26.49021739	3.355543478	2.358695652	Fall
2004	26.41956522	2.159456522	7.423913043	Fall
2005	27.88586957	3.52326087	4.141304348	Fall
2006	26.14347826	3.447065217	2.989130435	Fall
2007	29.46195652	3.199347826	3.152173913	Fall
2008	26.22934783	3.225326087	2.25	Fall
2009	24.52717391	5.257173913	1.989130435	Fall
2010	28.81413043	2.182717391	3.869565217	Fall
2011	26.58586957	2.581413043	2.608695652	Fall
2012	26.4326087	3.076304348	2.260869565	Fall
2013	26.18043478	3.748369565	3.77173913	Fall
2014	27.56413043	3.19	2.75	Fall
1992	21.27417219	2.495430464	4.066225166	Spring
1993	18.72933333	2.463733333	2.353333333	Spring
1994	21.004	3.719733333	2.913333333	Spring
1995	20.51333333	3.3542	3.546666667	Spring
1996	19.6781457	3.073046358	3.059602649	Spring
1997	19.92466667	3.4464	2.626666667	Spring
1998	20.768	3.586066667	3.866666667	Spring
1999	20.70666667	2.6196	4.36	Spring
2000	21.7384106	2.172980132	3.450331126	Spring
2001	20.85066667	2.1692	4.286666667	Spring
2002	20.32466667	4.743066667	1.9	Spring
2003	19.47066667	2.911133333	2.086666667	Spring
2004	20.52582781	2.841523179	2.059602649	Spring
2005	21.468	1.493466667	2.56	Spring
2006	21.346	2.866	2	Spring
2007	21.28866667	2.6722	2.153333333	Spring
2008	19.2615894	5.747748344	1.390728477	Spring
2009	20.80066667	3.545133333	2.593333333	Spring
2010	21.05933333	2.608266667	2.726666667	Spring
2011	20.254	6.100333333	2.173333333	Spring
2012	24.04701987	1.781523179	3.880794702	Spring
2013	18.944	3.750866667	1.966666667	Spring
2014	19.31533333	3.2714	2.146666667	Spring
