# Supplementary material for: Simulated data and code for analysis of herpetofauna response to forest management in the Missouri Ozarks
Source: Data Brief. 2016 Aug 30;9:477–9. doi: 10.1016/j.dib.2016.08.043 (PMC5048085; doi:10.1016/j.dib.2016.08.043)
Supplement: Supplementary file 3 — Supplementary material [file mmc3.csv]

TSH1992S	TSH1992F	TSH1993S	TSH1993F	TSH1994S	TSH1994F	TSH1995S	TSH1995F	TSH1997F	TSH1998S	TSH1998F	TSH1999S	TSH1999F	TSH2000S	TSH2000F	TSH2001S	TSH2001F	TSH2008S	TSH2008F	TSH2009S	TSH2009F	TSH2010S	TSH2010F	TSH2012S	TSH2012F	TSH2013S	TSH2013F	TSH2014S	TSH2014F
0	0	0	0	0	0	0	0	0	0	0	0	0	0	0	0	0	0	0	0	0	0	0	0	0	0	0	0	0
0	0	0	0	0	0	0	0	0	0	0	0	0	0	0	0	0	0	0	0	0	0	0	0	0	0	0	0	0
0	0	0	0	0	0	0	0	0	0	0	0	0	0	0	0	0	0	0	0	0	0	0	0	0	0	0	0	0
0	0	0	0	0	0	0	0	0	0	0	0	0	0	0	0	0	0	0	0	0	0	0	0	0	0	0	0	0
0	0	0	0	0	0	0	0	0	0	0	0	0	0	0	0	0	0	0	0	0	0	0	0	0	0	0	0	0
0	0	0	0	0	0	0	0	0	0	0	0	0	0	0	0	0	0	0	0	0	0	0	0	0	0	0	0	0
0	0	0	0	0	0	0	0	0	0	0	0	0	0	0	0	0	0	0	0	0	0	0	0	0	0	0	0	0
0	0	0	0	0	0	0	0	0	0	0	0	0	0	0	0	0	0	0	0	0	0	0	0	0	0	0	0	0
0	0	0	0	0	0	0	0	0	0	0	0	0	0	0	0	0	0	0	0	0	0	0	0	0	0	0	0	0
0	0	0	0	0	0	0	0	0	0	0	0	0	0	0	0	0	0	0	0	0	0	0	0	0	0	0	0	0
0	0	0	0	0	0	0	0	0	0	0	0	0	0	0	0	0	0	0	0	0	0	0	0	0	0	0	0	0
0	0	0	0	0	0	0	0	0	0	0	0	0	0	0	0	0	0	0	0	0	0	0	0	0	0	0	0	0
0	0	0	0	0	0	0	0	0	0	0	0	0	0	0	0	0	0	0	0	0	0	0	0	0	0	0	0	0
0	0	0	0	0	0	0	0	1	2	2	3	3	4	4	5	5	12	12	13	13	14	14	1	1	2	2	3	3
0	0	0	0	0	0	0	0	0	0	0	0	0	0	0	0	0	0	0	0	0	0	0	0	0	0	0	0	0
0	0	0	0	0	0	0	0	1	2	2	3	3	4	4	5	5	12	12	13	13	14	14	16	16	17	17	18	18
0	0	0	0	0	0	0	0	1	2	2	3	3	4	4	5	5	12	12	13	13	14	14	16	16	17	17	18	18
0	0	0	0	0	0	0	0	1	2	2	3	3	4	4	5	5	12	12	13	13	14	14	16	16	17	17	18	18
0	0	0	0	0	0	0	0	1	2	2	3	3	4	4	5	5	12	12	13	13	14	14	1	1	2	2	3	3
0	0	0	0	0	0	0	0	1	2	2	3	3	4	4	5	5	12	12	13	13	14	14	16	16	17	17	18	18
0	0	0	0	0	0	0	0	1	2	2	3	3	4	4	5	5	12	12	13	13	14	14	1	1	2	2	3	3
0	0	0	0	0	0	0	0	1	2	2	3	3	4	4	5	5	12	12	13	13	14	14	1	1	2	2	3	3
0	0	0	0	0	0	0	0	0	0	0	0	0	0	0	0	0	0	0	0	0	0	0	1	1	2	2	3	3
0	0	0	0	0	0	0	0	1	2	2	3	3	4	4	5	5	12	12	13	13	14	14	1	1	2	2	3	3
0	0	0	0	0	0	0	0	0	0	0	0	0	0	0	0	0	0	0	0	0	0	0	1	1	2	2	3	3
0	0	0	0	0	0	0	0	0	0	0	0	0	0	0	0	0	0	0	0	0	0	0	0	0	0	0	0	0
0	0	0	0	0	0	0	0	1	2	2	3	3	4	4	5	5	12	12	13	13	14	14	16	16	17	17	18	18
0	0	0	0	0	0	0	0	1	2	2	3	3	4	4	5	5	12	12	13	13	14	14	16	16	17	17	18	18
0	0	0	0	0	0	0	0	0	0	0	0	0	0	0	0	0	0	0	0	0	0	0	1	1	2	2	3	3
0	0	0	0	0	0	0	0	1	2	2	3	3	4	4	5	5	12	12	13	13	14	14	16	16	17	17	18	18
0	0	0	0	0	0	0	0	0	0	0	0	0	0	0	0	0	0	0	0	0	0	0	0	0	0	0	0	0
0	0	0	0	0	0	0	0	0	0	0	0	0	0	0	0	0	0	0	0	0	0	0	0	0	0	0	0	0
0	0	0	0	0	0	0	0	1	2	2	3	3	4	4	5	5	12	12	13	13	14	14	1	1	2	2	3	3
0	0	0	0	0	0	0	0	1	2	2	3	3	4	4	5	5	12	12	13	13	14	14	16	16	17	17	18	18
0	0	0	0	0	0	0	0	1	2	2	3	3	4	4	5	5	12	12	13	13	14	14	16	16	17	17	18	18
0	0	0	0	0	0	0	0	1	2	2	3	3	4	4	5	5	12	12	13	13	14	14	16	16	17	17	18	18
0	0	0	0	0	0	0	0	1	2	2	3	3	4	4	5	5	12	12	13	13	14	14	16	16	17	17	18	18
0	0	0	0	0	0	0	0	0	0	0	0	0	0	0	0	0	0	0	0	0	0	0	0	0	0	0	0	0
0	0	0	0	0	0	0	0	1	2	2	3	3	4	4	5	5	12	12	13	13	14	14	16	16	17	17	18	18
0	0	0	0	0	0	0	0	1	2	2	3	3	4	4	5	5	12	12	13	13	14	14	16	16	17	17	18	18
0	0	0	0	0	0	0	0	1	2	2	3	3	4	4	5	5	12	12	13	13	14	14	16	16	17	17	18	18
0	0	0	0	0	0	0	0	1	2	2	3	3	4	4	5	5	12	12	13	13	14	14	16	16	17	17	18	18
0	0	0	0	0	0	0	0	1	2	2	3	3	4	4	5	5	12	12	13	13	14	14	1	1	2	2	3	3
0	0	0	0	0	0	0	0	1	2	2	3	3	4	4	5	5	12	12	13	13	14	14	16	16	17	17	18	18
0	0	0	0	0	0	0	0	1	2	2	3	3	4	4	5	5	12	12	13	13	14	14	1	1	2	2	3	3
0	0	0	0	0	0	0	0	1	2	2	3	3	4	4	5	5	12	12	13	13	14	14	16	16	17	17	18	18
0	0	0	0	0	0	0	0	1	2	2	3	3	4	4	5	5	12	12	13	13	14	14	1	1	2	2	3	3
0	0	0	0	0	0	0	0	0	0	0	0	0	0	0	0	0	0	0	0	0	0	0	0	0	0	0	0	0
0	0	0	0	0	0	0	0	1	2	2	3	3	4	4	5	5	12	12	13	13	14	14	1	1	2	2	3	3
0	0	0	0	0	0	0	0	0	0	0	0	0	0	0	0	0	0	0	0	0	0	0	1	1	2	2	3	3
0	0	0	0	0	0	0	0	0	0	0	0	0	0	0	0	0	0	0	0	0	0	0	0	0	0	0	0	0
0	0	0	0	0	0	0	0	1	2	2	3	3	4	4	5	5	12	12	13	13	14	14	16	16	17	17	18	18
0	0	0	0	0	0	0	0	1	2	2	3	3	4	4	5	5	12	12	13	13	14	14	1	1	2	2	3	3
0	0	0	0	0	0	0	0	0	0	0	0	0	0	0	0	0	0	0	0	0	0	0	1	1	2	2	3	3
0	0	0	0	0	0	0	0	0	0	0	0	0	0	0	0	0	0	0	0	0	0	0	1	1	2	2	3	3
0	0	0	0	0	0	0	0	0	0	0	0	0	0	0	0	0	0	0	0	0	0	0	0	0	0	0	0	0
0	0	0	0	0	0	0	0	0	0	0	0	0	0	0	0	0	0	0	0	0	0	0	1	1	2	2	3	3
0	0	0	0	0	0	0	0	1	2	2	3	3	4	4	5	5	12	12	13	13	14	14	16	16	17	17	18	18
0	0	0	0	0	0	0	0	0	0	0	0	0	0	0	0	0	0	0	0	0	0	0	0	0	0	0	0	0
0	0	0	0	0	0	0	0	0	0	0	0	0	0	0	0	0	0	0	0	0	0	0	0	0	0	0	0	0
0	0	0	0	0	0	0	0	0	0	0	0	0	0	0	0	0	0	0	0	0	0	0	0	0	0	0	0	0
0	0	0	0	0	0	0	0	0	0	0	0	0	0	0	0	0	0	0	0	0	0	0	0	0	0	0	0	0
0	0	0	0	0	0	0	0	0	0	0	0	0	0	0	0	0	0	0	0	0	0	0	0	0	0	0	0	0
0	0	0	0	0	0	0	0	0	0	0	0	0	0	0	0	0	0	0	0	0	0	0	0	0	0	0	0	0
0	0	0	0	0	0	0	0	0	0	0	0	0	0	0	0	0	0	0	0	0	0	0	0	0	0	0	0	0
0	0	0	0	0	0	0	0	0	0	0	0	0	0	0	0	0	0	0	0	0	0	0	0	0	0	0	0	0
0	0	0	0	0	0	0	0	0	0	0	0	0	0	0	0	0	0	0	0	0	0	0	0	0	0	0	0	0
0	0	0	0	0	0	0	0	0	0	0	0	0	0	0	0	0	0	0	0	0	0	0	0	0	0	0	0	0
0	0	0	0	0	0	0	0	0	0	0	0	0	0	0	0	0	0	0	0	0	0	0	0	0	0	0	0	0
0	0	0	0	0	0	0	0	0	0	0	0	0	0	0	0	0	0	0	0	0	0	0	0	0	0	0	0	0
0	0	0	0	0	0	0	0	0	0	0	0	0	0	0	0	0	0	0	0	0	0	0	0	0	0	0	0	0
0	0	0	0	0	0	0	0	0	0	0	0	0	0	0	0	0	0	0	0	0	0	0	0	0	0	0	0	0
0	0	0	0	0	0	0	0	0	0	0	0	0	0	0	0	0	0	0	0	0	0	0	1	1	2	2	3	3
0	0	0	0	0	0	0	0	0	0	0	0	0	0	0	0	0	0	0	0	0	0	0	1	1	2	2	3	3
0	0	0	0	0	0	0	0	0	0	0	0	0	0	0	0	0	0	0	0	0	0	0	1	1	2	2	3	3
0	0	0	0	0	0	0	0	0	0	0	0	0	0	0	0	0	0	0	0	0	0	0	1	1	2	2	3	3
0	0	0	0	0	0	0	0	0	0	0	0	0	0	0	0	0	0	0	0	0	0	0	1	1	2	2	3	3
0	0	0	0	0	0	0	0	1	2	2	3	3	4	4	5	5	12	12	13	13	14	14	16	16	17	17	18	18
0	0	0	0	0	0	0	0	0	0	0	0	0	0	0	0	0	0	0	0	0	0	0	1	1	2	2	3	3
0	0	0	0	0	0	0	0	0	0	0	0	0	0	0	0	0	0	0	0	0	0	0	1	1	2	2	3	3
0	0	0	0	0	0	0	0	1	2	2	3	3	4	4	5	5	12	12	13	13	14	14	16	16	17	17	18	18
0	0	0	0	0	0	0	0	1	2	2	3	3	4	4	5	5	12	12	13	13	14	14	16	16	17	17	18	18
0	0	0	0	0	0	0	0	0	0	0	0	0	0	0	0	0	0	0	0	0	0	0	1	1	2	2	3	3
0	0	0	0	0	0	0	0	0	0	0	0	0	0	0	0	0	0	0	0	0	0	0	0	0	0	0	0	0
0	0	0	0	0	0	0	0	0	0	0	0	0	0	0	0	0	0	0	0	0	0	0	0	0	0	0	0	0
0	0	0	0	0	0	0	0	0	0	0	0	0	0	0	0	0	0	0	0	0	0	0	0	0	0	0	0	0
0	0	0	0	0	0	0	0	0	0	0	0	0	0	0	0	0	0	0	0	0	0	0	0	0	0	0	0	0
0	0	0	0	0	0	0	0	0	0	0	0	0	0	0	0	0	0	0	0	0	0	0	0	0	0	0	0	0
0	0	0	0	0	0	0	0	0	0	0	0	0	0	0	0	0	0	0	0	0	0	0	0	0	0	0	0	0
0	0	0	0	0	0	0	0	0	0	0	0	0	0	0	0	0	0	0	0	0	0	0	0	0	0	0	0	0
0	0	0	0	0	0	0	0	0	0	0	0	0	0	0	0	0	0	0	0	0	0	0	0	0	0	0	0	0
0	0	0	0	0	0	0	0	0	0	0	0	0	0	0	0	0	0	0	0	0	0	0	0	0	0	0	0	0
0	0	0	0	0	0	0	0	0	0	0	0	0	0	0	0	0	0	0	0	0	0	0	0	0	0	0	0	0
0	0	0	0	0	0	0	0	0	0	0	0	0	0	0	0	0	0	0	0	0	0	0	0	0	0	0	0	0
0	0	0	0	0	0	0	0	0	0	0	0	0	0	0	0	0	0	0	0	0	0	0	0	0	0	0	0	0
0	0	0	0	0	0	0	0	0	0	0	0	0	0	0	0	0	0	0	0	0	0	0	0	0	0	0	0	0
0	0	0	0	0	0	0	0	1	2	2	3	3	4	4	5	5	12	12	13	13	14	14	16	16	17	17	18	18
0	0	0	0	0	0	0	0	0	0	0	0	0	0	0	0	0	0	0	0	0	0	0	0	0	0	0	0	0
0	0	0	0	0	0	0	0	0	0	0	0	0	0	0	0	0	0	0	0	0	0	0	1	1	2	2	3	3
0	0	0	0	0	0	0	0	1	2	2	3	3	4	4	5	5	12	12	13	13	14	14	16	16	17	17	18	18
0	0	0	0	0	0	0	0	0	0	0	0	0	0	0	0	0	0	0	0	0	0	0	1	1	2	2	3	3
0	0	0	0	0	0	0	0	0	0	0	0	0	0	0	0	0	0	0	0	0	0	0	0	0	0	0	0	0
0	0	0	0	0	0	0	0	0	0	0	0	0	0	0	0	0	0	0	0	0	0	0	1	1	2	2	3	3
0	0	0	0	0	0	0	0	0	0	0	0	0	0	0	0	0	0	0	0	0	0	0	0	0	0	0	0	0
0	0	0	0	0	0	0	0	0	0	0	0	0	0	0	0	0	0	0	0	0	0	0	0	0	0	0	0	0
0	0	0	0	0	0	0	0	0	0	0	0	0	0	0	0	0	0	0	0	0	0	0	0	0	0	0	0	0
0	0	0	0	0	0	0	0	0	0	0	0	0	0	0	0	0	0	0	0	0	0	0	1	1	2	2	3	3
0	0	0	0	0	0	0	0	0	0	0	0	0	0	0	0	0	0	0	0	0	0	0	1	1	2	2	3	3
