# Supplementary material for: Simulated data and code for analysis of herpetofauna response to forest management in the Missouri Ozarks
Source: Data Brief. 2016 Aug 30;9:477–9. doi: 10.1016/j.dib.2016.08.043 (PMC5048085; doi:10.1016/j.dib.2016.08.043)
Supplement: Supplementary file 4 — Supplementary material [file mmc4.csv]

Harvest1992S	Harvest1992F	Harvest1993S	Harvest1993F	Harvest1994S	Harvest1994F	Harvest1995S	Harvest1995F	Harvest1997F	Harvest1998S	Harvest1998F	Harvest1999S	Harvest1999F	Harvest2000S	Harvest2000F	Harvest2001S	Harvest2001F	Harvest2008S	Harvest2008F	Harvest2009S	Harvest2009F	Harvest2010S	Harvest2010F	Harvest2012S	Harvest2012F	Harvest2013S	Harvest2013F	Harvest2014S	Harvest2014F
Leave	Leave	Leave	Leave	Leave	Leave	Leave	Leave	Leave	Leave	Leave	Leave	Leave	Leave	Leave	Leave	Leave	Leave	Leave	Leave	Leave	Leave	Leave	Leave	Leave	Leave	Leave	Leave	Leave
Leave	Leave	Leave	Leave	Leave	Leave	Leave	Leave	Leave	Leave	Leave	Leave	Leave	Leave	Leave	Leave	Leave	Leave	Leave	Leave	Leave	Leave	Leave	Leave	Leave	Leave	Leave	Leave	Leave
Leave	Leave	Leave	Leave	Leave	Leave	Leave	Leave	Leave	Leave	Leave	Leave	Leave	Leave	Leave	Leave	Leave	Leave	Leave	Leave	Leave	Leave	Leave	Leave	Leave	Leave	Leave	Leave	Leave
Leave	Leave	Leave	Leave	Leave	Leave	Leave	Leave	Leave	Leave	Leave	Leave	Leave	Leave	Leave	Leave	Leave	Leave	Leave	Leave	Leave	Leave	Leave	Leave	Leave	Leave	Leave	Leave	Leave
Leave	Leave	Leave	Leave	Leave	Leave	Leave	Leave	Leave	Leave	Leave	Leave	Leave	Leave	Leave	Leave	Leave	Leave	Leave	Leave	Leave	Leave	Leave	Leave	Leave	Leave	Leave	Leave	Leave
Leave	Leave	Leave	Leave	Leave	Leave	Leave	Leave	Leave	Leave	Leave	Leave	Leave	Leave	Leave	Leave	Leave	Leave	Leave	Leave	Leave	Leave	Leave	Leave	Leave	Leave	Leave	Leave	Leave
Leave	Leave	Leave	Leave	Leave	Leave	Leave	Leave	Leave	Leave	Leave	Leave	Leave	Leave	Leave	Leave	Leave	Leave	Leave	Leave	Leave	Leave	Leave	Leave	Leave	Leave	Leave	Leave	Leave
Leave	Leave	Leave	Leave	Leave	Leave	Leave	Leave	Leave	Leave	Leave	Leave	Leave	Leave	Leave	Leave	Leave	Leave	Leave	Leave	Leave	Leave	Leave	Leave	Leave	Leave	Leave	Leave	Leave
Leave	Leave	Leave	Leave	Leave	Leave	Leave	Leave	Leave	Leave	Leave	Leave	Leave	Leave	Leave	Leave	Leave	Leave	Leave	Leave	Leave	Leave	Leave	Leave	Leave	Leave	Leave	Leave	Leave
Leave	Leave	Leave	Leave	Leave	Leave	Leave	Leave	Leave	Leave	Leave	Leave	Leave	Leave	Leave	Leave	Leave	Leave	Leave	Leave	Leave	Leave	Leave	Leave	Leave	Leave	Leave	Leave	Leave
Leave	Leave	Leave	Leave	Leave	Leave	Leave	Leave	Leave	Leave	Leave	Leave	Leave	Leave	Leave	Leave	Leave	Leave	Leave	Leave	Leave	Leave	Leave	Leave	Leave	Leave	Leave	Leave	Leave
Leave	Leave	Leave	Leave	Leave	Leave	Leave	Leave	Leave	Leave	Leave	Leave	Leave	Leave	Leave	Leave	Leave	Leave	Leave	Leave	Leave	Leave	Leave	Leave	Leave	Leave	Leave	Leave	Leave
Leave	Leave	Leave	Leave	Leave	Leave	Leave	Leave	Leave	Leave	Leave	Leave	Leave	Leave	Leave	Leave	Leave	Leave	Leave	Leave	Leave	Leave	Leave	Leave	Leave	Leave	Leave	Leave	Leave
Leave	Leave	Leave	Leave	Leave	Leave	Leave	Leave	Single-tree selection	Single-tree selection	Single-tree selection	Single-tree selection	Single-tree selection	Single-tree selection	Single-tree selection	Single-tree selection	Single-tree selection	Single-tree selection	Single-tree selection	Single-tree selection	Single-tree selection	Single-tree selection	Single-tree selection	Single-tree selection	Single-tree selection	Single-tree selection	Single-tree selection	Single-tree selection	Single-tree selection
Leave	Leave	Leave	Leave	Leave	Leave	Leave	Leave	Leave	Leave	Leave	Leave	Leave	Leave	Leave	Leave	Leave	Leave	Leave	Leave	Leave	Leave	Leave	Leave	Leave	Leave	Leave	Leave	Leave
Leave	Leave	Leave	Leave	Leave	Leave	Leave	Leave	Single-tree selection	Single-tree selection	Single-tree selection	Single-tree selection	Single-tree selection	Single-tree selection	Single-tree selection	Single-tree selection	Single-tree selection	Single-tree selection	Single-tree selection	Single-tree selection	Single-tree selection	Single-tree selection	Single-tree selection	Single-tree selection	Single-tree selection	Single-tree selection	Single-tree selection	Single-tree selection	Single-tree selection
Leave	Leave	Leave	Leave	Leave	Leave	Leave	Leave	Single-tree selection	Single-tree selection	Single-tree selection	Single-tree selection	Single-tree selection	Single-tree selection	Single-tree selection	Single-tree selection	Single-tree selection	Single-tree selection	Single-tree selection	Single-tree selection	Single-tree selection	Single-tree selection	Single-tree selection	Single-tree selection	Single-tree selection	Single-tree selection	Single-tree selection	Single-tree selection	Single-tree selection
Leave	Leave	Leave	Leave	Leave	Leave	Leave	Leave	Single-tree selection	Single-tree selection	Single-tree selection	Single-tree selection	Single-tree selection	Single-tree selection	Single-tree selection	Single-tree selection	Single-tree selection	Single-tree selection	Single-tree selection	Single-tree selection	Single-tree selection	Single-tree selection	Single-tree selection	Single-tree selection	Single-tree selection	Single-tree selection	Single-tree selection	Single-tree selection	Single-tree selection
Leave	Leave	Leave	Leave	Leave	Leave	Leave	Leave	Single-tree selection	Single-tree selection	Single-tree selection	Single-tree selection	Single-tree selection	Single-tree selection	Single-tree selection	Single-tree selection	Single-tree selection	Single-tree selection	Single-tree selection	Single-tree selection	Single-tree selection	Single-tree selection	Single-tree selection	Single-tree selection	Single-tree selection	Single-tree selection	Single-tree selection	Single-tree selection	Single-tree selection
Leave	Leave	Leave	Leave	Leave	Leave	Leave	Leave	Group opening	Group opening	Group opening	Group opening	Group opening	Group opening	Group opening	Group opening	Group opening	Group opening	Group opening	Group opening	Group opening	Group opening	Group opening	Group opening	Group opening	Group opening	Group opening	Group opening	Group opening
Leave	Leave	Leave	Leave	Leave	Leave	Leave	Leave	Single-tree selection	Single-tree selection	Single-tree selection	Single-tree selection	Single-tree selection	Single-tree selection	Single-tree selection	Single-tree selection	Single-tree selection	Single-tree selection	Single-tree selection	Single-tree selection	Single-tree selection	Single-tree selection	Single-tree selection	Single-tree selection	Single-tree selection	Single-tree selection	Single-tree selection	Single-tree selection	Single-tree selection
Leave	Leave	Leave	Leave	Leave	Leave	Leave	Leave	Single-tree selection	Single-tree selection	Single-tree selection	Single-tree selection	Single-tree selection	Single-tree selection	Single-tree selection	Single-tree selection	Single-tree selection	Single-tree selection	Single-tree selection	Single-tree selection	Single-tree selection	Single-tree selection	Single-tree selection	Single-tree selection	Single-tree selection	Single-tree selection	Single-tree selection	Single-tree selection	Single-tree selection
Leave	Leave	Leave	Leave	Leave	Leave	Leave	Leave	Leave	Leave	Leave	Leave	Leave	Leave	Leave	Leave	Leave	Leave	Leave	Leave	Leave	Leave	Leave	Single-tree selection	Single-tree selection	Single-tree selection	Single-tree selection	Single-tree selection	Single-tree selection
Leave	Leave	Leave	Leave	Leave	Leave	Leave	Leave	Single-tree selection	Single-tree selection	Single-tree selection	Single-tree selection	Single-tree selection	Single-tree selection	Single-tree selection	Single-tree selection	Single-tree selection	Single-tree selection	Single-tree selection	Single-tree selection	Single-tree selection	Single-tree selection	Single-tree selection	Single-tree selection	Single-tree selection	Single-tree selection	Single-tree selection	Single-tree selection	Single-tree selection
Leave	Leave	Leave	Leave	Leave	Leave	Leave	Leave	Leave	Leave	Leave	Leave	Leave	Leave	Leave	Leave	Leave	Leave	Leave	Leave	Leave	Leave	Leave	Intermediate thin	Intermediate thin	Intermediate thin	Intermediate thin	Intermediate thin	Intermediate thin
Leave	Leave	Leave	Leave	Leave	Leave	Leave	Leave	Leave	Leave	Leave	Leave	Leave	Leave	Leave	Leave	Leave	Leave	Leave	Leave	Leave	Leave	Leave	Leave	Leave	Leave	Leave	Leave	Leave
Leave	Leave	Leave	Leave	Leave	Leave	Leave	Leave	Intermediate thin	Intermediate thin	Intermediate thin	Intermediate thin	Intermediate thin	Intermediate thin	Intermediate thin	Intermediate thin	Intermediate thin	Intermediate thin	Intermediate thin	Intermediate thin	Intermediate thin	Intermediate thin	Intermediate thin	Intermediate thin	Intermediate thin	Intermediate thin	Intermediate thin	Intermediate thin	Intermediate thin
Leave	Leave	Leave	Leave	Leave	Leave	Leave	Leave	Intermediate thin	Intermediate thin	Intermediate thin	Intermediate thin	Intermediate thin	Intermediate thin	Intermediate thin	Intermediate thin	Intermediate thin	Intermediate thin	Intermediate thin	Intermediate thin	Intermediate thin	Intermediate thin	Intermediate thin	Intermediate thin	Intermediate thin	Intermediate thin	Intermediate thin	Intermediate thin	Intermediate thin
Leave	Leave	Leave	Leave	Leave	Leave	Leave	Leave	Leave	Leave	Leave	Leave	Leave	Leave	Leave	Leave	Leave	Leave	Leave	Leave	Leave	Leave	Leave	Clearcut	Clearcut	Clearcut	Clearcut	Clearcut	Clearcut
Leave	Leave	Leave	Leave	Leave	Leave	Leave	Leave	Intermediate thin	Intermediate thin	Intermediate thin	Intermediate thin	Intermediate thin	Intermediate thin	Intermediate thin	Intermediate thin	Intermediate thin	Intermediate thin	Intermediate thin	Intermediate thin	Intermediate thin	Intermediate thin	Intermediate thin	Intermediate thin	Intermediate thin	Intermediate thin	Intermediate thin	Intermediate thin	Intermediate thin
Leave	Leave	Leave	Leave	Leave	Leave	Leave	Leave	Leave	Leave	Leave	Leave	Leave	Leave	Leave	Leave	Leave	Leave	Leave	Leave	Leave	Leave	Leave	Leave	Leave	Leave	Leave	Leave	Leave
Leave	Leave	Leave	Leave	Leave	Leave	Leave	Leave	Leave	Leave	Leave	Leave	Leave	Leave	Leave	Leave	Leave	Leave	Leave	Leave	Leave	Leave	Leave	Leave	Leave	Leave	Leave	Leave	Leave
Leave	Leave	Leave	Leave	Leave	Leave	Leave	Leave	Intermediate thin	Intermediate thin	Intermediate thin	Intermediate thin	Intermediate thin	Intermediate thin	Intermediate thin	Intermediate thin	Intermediate thin	Intermediate thin	Intermediate thin	Intermediate thin	Intermediate thin	Intermediate thin	Intermediate thin	Clearcut	Clearcut	Clearcut	Clearcut	Clearcut	Clearcut
Leave	Leave	Leave	Leave	Leave	Leave	Leave	Leave	Intermediate thin	Intermediate thin	Intermediate thin	Intermediate thin	Intermediate thin	Intermediate thin	Intermediate thin	Intermediate thin	Intermediate thin	Intermediate thin	Intermediate thin	Intermediate thin	Intermediate thin	Intermediate thin	Intermediate thin	Intermediate thin	Intermediate thin	Intermediate thin	Intermediate thin	Intermediate thin	Intermediate thin
Leave	Leave	Leave	Leave	Leave	Leave	Leave	Leave	Clearcut	Clearcut	Clearcut	Clearcut	Clearcut	Clearcut	Clearcut	Clearcut	Clearcut	Clearcut	Clearcut	Clearcut	Clearcut	Clearcut	Clearcut	Clearcut	Clearcut	Clearcut	Clearcut	Clearcut	Clearcut
Leave	Leave	Leave	Leave	Leave	Leave	Leave	Leave	Clearcut	Clearcut	Clearcut	Clearcut	Clearcut	Clearcut	Clearcut	Clearcut	Clearcut	Clearcut	Clearcut	Clearcut	Clearcut	Clearcut	Clearcut	Clearcut	Clearcut	Clearcut	Clearcut	Clearcut	Clearcut
Leave	Leave	Leave	Leave	Leave	Leave	Leave	Leave	Single-tree selection	Single-tree selection	Single-tree selection	Single-tree selection	Single-tree selection	Single-tree selection	Single-tree selection	Single-tree selection	Single-tree selection	Single-tree selection	Single-tree selection	Single-tree selection	Single-tree selection	Single-tree selection	Single-tree selection	Single-tree selection	Single-tree selection	Single-tree selection	Single-tree selection	Single-tree selection	Single-tree selection
Leave	Leave	Leave	Leave	Leave	Leave	Leave	Leave	Leave	Leave	Leave	Leave	Leave	Leave	Leave	Leave	Leave	Leave	Leave	Leave	Leave	Leave	Leave	Leave	Leave	Leave	Leave	Leave	Leave
Leave	Leave	Leave	Leave	Leave	Leave	Leave	Leave	Single-tree selection	Single-tree selection	Single-tree selection	Single-tree selection	Single-tree selection	Single-tree selection	Single-tree selection	Single-tree selection	Single-tree selection	Single-tree selection	Single-tree selection	Single-tree selection	Single-tree selection	Single-tree selection	Single-tree selection	Single-tree selection	Single-tree selection	Single-tree selection	Single-tree selection	Single-tree selection	Single-tree selection
Leave	Leave	Leave	Leave	Leave	Leave	Leave	Leave	Single-tree selection	Single-tree selection	Single-tree selection	Single-tree selection	Single-tree selection	Single-tree selection	Single-tree selection	Single-tree selection	Single-tree selection	Single-tree selection	Single-tree selection	Single-tree selection	Single-tree selection	Single-tree selection	Single-tree selection	Single-tree selection	Single-tree selection	Single-tree selection	Single-tree selection	Single-tree selection	Single-tree selection
Leave	Leave	Leave	Leave	Leave	Leave	Leave	Leave	Single-tree selection	Single-tree selection	Single-tree selection	Single-tree selection	Single-tree selection	Single-tree selection	Single-tree selection	Single-tree selection	Single-tree selection	Single-tree selection	Single-tree selection	Single-tree selection	Single-tree selection	Single-tree selection	Single-tree selection	Single-tree selection	Single-tree selection	Single-tree selection	Single-tree selection	Single-tree selection	Single-tree selection
Leave	Leave	Leave	Leave	Leave	Leave	Leave	Leave	Single-tree selection	Single-tree selection	Single-tree selection	Single-tree selection	Single-tree selection	Single-tree selection	Single-tree selection	Single-tree selection	Single-tree selection	Single-tree selection	Single-tree selection	Single-tree selection	Single-tree selection	Single-tree selection	Single-tree selection	Single-tree selection	Single-tree selection	Single-tree selection	Single-tree selection	Single-tree selection	Single-tree selection
Leave	Leave	Leave	Leave	Leave	Leave	Leave	Leave	Group opening	Group opening	Group opening	Group opening	Group opening	Group opening	Group opening	Group opening	Group opening	Group opening	Group opening	Group opening	Group opening	Group opening	Group opening	Single-tree selection	Single-tree selection	Single-tree selection	Single-tree selection	Single-tree selection	Single-tree selection
Leave	Leave	Leave	Leave	Leave	Leave	Leave	Leave	Single-tree selection	Single-tree selection	Single-tree selection	Single-tree selection	Single-tree selection	Single-tree selection	Single-tree selection	Single-tree selection	Single-tree selection	Single-tree selection	Single-tree selection	Single-tree selection	Single-tree selection	Single-tree selection	Single-tree selection	Single-tree selection	Single-tree selection	Single-tree selection	Single-tree selection	Single-tree selection	Single-tree selection
Leave	Leave	Leave	Leave	Leave	Leave	Leave	Leave	Single-tree selection	Single-tree selection	Single-tree selection	Single-tree selection	Single-tree selection	Single-tree selection	Single-tree selection	Single-tree selection	Single-tree selection	Single-tree selection	Single-tree selection	Single-tree selection	Single-tree selection	Single-tree selection	Single-tree selection	Single-tree selection	Single-tree selection	Single-tree selection	Single-tree selection	Single-tree selection	Single-tree selection
Leave	Leave	Leave	Leave	Leave	Leave	Leave	Leave	Single-tree selection	Single-tree selection	Single-tree selection	Single-tree selection	Single-tree selection	Single-tree selection	Single-tree selection	Single-tree selection	Single-tree selection	Single-tree selection	Single-tree selection	Single-tree selection	Single-tree selection	Single-tree selection	Single-tree selection	Single-tree selection	Single-tree selection	Single-tree selection	Single-tree selection	Single-tree selection	Single-tree selection
Leave	Leave	Leave	Leave	Leave	Leave	Leave	Leave	Single-tree selection	Single-tree selection	Single-tree selection	Single-tree selection	Single-tree selection	Single-tree selection	Single-tree selection	Single-tree selection	Single-tree selection	Single-tree selection	Single-tree selection	Single-tree selection	Single-tree selection	Single-tree selection	Single-tree selection	Single-tree selection	Single-tree selection	Single-tree selection	Single-tree selection	Single-tree selection	Single-tree selection
Leave	Leave	Leave	Leave	Leave	Leave	Leave	Leave	Leave	Leave	Leave	Leave	Leave	Leave	Leave	Leave	Leave	Leave	Leave	Leave	Leave	Leave	Leave	Leave	Leave	Leave	Leave	Leave	Leave
Leave	Leave	Leave	Leave	Leave	Leave	Leave	Leave	Intermediate thin	Intermediate thin	Intermediate thin	Intermediate thin	Intermediate thin	Intermediate thin	Intermediate thin	Intermediate thin	Intermediate thin	Intermediate thin	Intermediate thin	Intermediate thin	Intermediate thin	Intermediate thin	Intermediate thin	Intermediate thin	Intermediate thin	Intermediate thin	Intermediate thin	Intermediate thin	Intermediate thin
Leave	Leave	Leave	Leave	Leave	Leave	Leave	Leave	Leave	Leave	Leave	Leave	Leave	Leave	Leave	Leave	Leave	Leave	Leave	Leave	Leave	Leave	Leave	Intermediate thin	Intermediate thin	Intermediate thin	Intermediate thin	Intermediate thin	Intermediate thin
Leave	Leave	Leave	Leave	Leave	Leave	Leave	Leave	Leave	Leave	Leave	Leave	Leave	Leave	Leave	Leave	Leave	Leave	Leave	Leave	Leave	Leave	Leave	Leave	Leave	Leave	Leave	Leave	Leave
Leave	Leave	Leave	Leave	Leave	Leave	Leave	Leave	Intermediate thin	Intermediate thin	Intermediate thin	Intermediate thin	Intermediate thin	Intermediate thin	Intermediate thin	Intermediate thin	Intermediate thin	Intermediate thin	Intermediate thin	Intermediate thin	Intermediate thin	Intermediate thin	Intermediate thin	Intermediate thin	Intermediate thin	Intermediate thin	Intermediate thin	Intermediate thin	Intermediate thin
Leave	Leave	Leave	Leave	Leave	Leave	Leave	Leave	Intermediate thin	Intermediate thin	Intermediate thin	Intermediate thin	Intermediate thin	Intermediate thin	Intermediate thin	Intermediate thin	Intermediate thin	Intermediate thin	Intermediate thin	Intermediate thin	Intermediate thin	Intermediate thin	Intermediate thin	Intermediate thin	Intermediate thin	Intermediate thin	Intermediate thin	Intermediate thin	Intermediate thin
Leave	Leave	Leave	Leave	Leave	Leave	Leave	Leave	Leave	Leave	Leave	Leave	Leave	Leave	Leave	Leave	Leave	Leave	Leave	Leave	Leave	Leave	Leave	Intermediate thin	Intermediate thin	Intermediate thin	Intermediate thin	Intermediate thin	Intermediate thin
Leave	Leave	Leave	Leave	Leave	Leave	Leave	Leave	Leave	Leave	Leave	Leave	Leave	Leave	Leave	Leave	Leave	Leave	Leave	Leave	Leave	Leave	Leave	Clearcut	Clearcut	Clearcut	Clearcut	Clearcut	Clearcut
Leave	Leave	Leave	Leave	Leave	Leave	Leave	Leave	Leave	Leave	Leave	Leave	Leave	Leave	Leave	Leave	Leave	Leave	Leave	Leave	Leave	Leave	Leave	Leave	Leave	Leave	Leave	Leave	Leave
Leave	Leave	Leave	Leave	Leave	Leave	Leave	Leave	Leave	Leave	Leave	Leave	Leave	Leave	Leave	Leave	Leave	Leave	Leave	Leave	Leave	Leave	Leave	Intermediate thin	Intermediate thin	Intermediate thin	Intermediate thin	Intermediate thin	Intermediate thin
Leave	Leave	Leave	Leave	Leave	Leave	Leave	Leave	Intermediate thin	Intermediate thin	Intermediate thin	Intermediate thin	Intermediate thin	Intermediate thin	Intermediate thin	Intermediate thin	Intermediate thin	Intermediate thin	Intermediate thin	Intermediate thin	Intermediate thin	Intermediate thin	Intermediate thin	Intermediate thin	Intermediate thin	Intermediate thin	Intermediate thin	Intermediate thin	Intermediate thin
Leave	Leave	Leave	Leave	Leave	Leave	Leave	Leave	Leave	Leave	Leave	Leave	Leave	Leave	Leave	Leave	Leave	Leave	Leave	Leave	Leave	Leave	Leave	Leave	Leave	Leave	Leave	Leave	Leave
Leave	Leave	Leave	Leave	Leave	Leave	Leave	Leave	Leave	Leave	Leave	Leave	Leave	Leave	Leave	Leave	Leave	Leave	Leave	Leave	Leave	Leave	Leave	Leave	Leave	Leave	Leave	Leave	Leave
Leave	Leave	Leave	Leave	Leave	Leave	Leave	Leave	Leave	Leave	Leave	Leave	Leave	Leave	Leave	Leave	Leave	Leave	Leave	Leave	Leave	Leave	Leave	Leave	Leave	Leave	Leave	Leave	Leave
Leave	Leave	Leave	Leave	Leave	Leave	Leave	Leave	Leave	Leave	Leave	Leave	Leave	Leave	Leave	Leave	Leave	Leave	Leave	Leave	Leave	Leave	Leave	Leave	Leave	Leave	Leave	Leave	Leave
Leave	Leave	Leave	Leave	Leave	Leave	Leave	Leave	Leave	Leave	Leave	Leave	Leave	Leave	Leave	Leave	Leave	Leave	Leave	Leave	Leave	Leave	Leave	Leave	Leave	Leave	Leave	Leave	Leave
Leave	Leave	Leave	Leave	Leave	Leave	Leave	Leave	Leave	Leave	Leave	Leave	Leave	Leave	Leave	Leave	Leave	Leave	Leave	Leave	Leave	Leave	Leave	Leave	Leave	Leave	Leave	Leave	Leave
Leave	Leave	Leave	Leave	Leave	Leave	Leave	Leave	Leave	Leave	Leave	Leave	Leave	Leave	Leave	Leave	Leave	Leave	Leave	Leave	Leave	Leave	Leave	Leave	Leave	Leave	Leave	Leave	Leave
Leave	Leave	Leave	Leave	Leave	Leave	Leave	Leave	Leave	Leave	Leave	Leave	Leave	Leave	Leave	Leave	Leave	Leave	Leave	Leave	Leave	Leave	Leave	Leave	Leave	Leave	Leave	Leave	Leave
Leave	Leave	Leave	Leave	Leave	Leave	Leave	Leave	Leave	Leave	Leave	Leave	Leave	Leave	Leave	Leave	Leave	Leave	Leave	Leave	Leave	Leave	Leave	Leave	Leave	Leave	Leave	Leave	Leave
Leave	Leave	Leave	Leave	Leave	Leave	Leave	Leave	Leave	Leave	Leave	Leave	Leave	Leave	Leave	Leave	Leave	Leave	Leave	Leave	Leave	Leave	Leave	Leave	Leave	Leave	Leave	Leave	Leave
Leave	Leave	Leave	Leave	Leave	Leave	Leave	Leave	Leave	Leave	Leave	Leave	Leave	Leave	Leave	Leave	Leave	Leave	Leave	Leave	Leave	Leave	Leave	Leave	Leave	Leave	Leave	Leave	Leave
Leave	Leave	Leave	Leave	Leave	Leave	Leave	Leave	Leave	Leave	Leave	Leave	Leave	Leave	Leave	Leave	Leave	Leave	Leave	Leave	Leave	Leave	Leave	Leave	Leave	Leave	Leave	Leave	Leave
Leave	Leave	Leave	Leave	Leave	Leave	Leave	Leave	Leave	Leave	Leave	Leave	Leave	Leave	Leave	Leave	Leave	Leave	Leave	Leave	Leave	Leave	Leave	Leave	Leave	Leave	Leave	Leave	Leave
Leave	Leave	Leave	Leave	Leave	Leave	Leave	Leave	Leave	Leave	Leave	Leave	Leave	Leave	Leave	Leave	Leave	Leave	Leave	Leave	Leave	Leave	Leave	Leave	Leave	Leave	Leave	Leave	Leave
Leave	Leave	Leave	Leave	Leave	Leave	Leave	Leave	Leave	Leave	Leave	Leave	Leave	Leave	Leave	Leave	Leave	Leave	Leave	Leave	Leave	Leave	Leave	Single-tree selection	Single-tree selection	Single-tree selection	Single-tree selection	Single-tree selection	Single-tree selection
Leave	Leave	Leave	Leave	Leave	Leave	Leave	Leave	Leave	Leave	Leave	Leave	Leave	Leave	Leave	Leave	Leave	Leave	Leave	Leave	Leave	Leave	Leave	Single-tree selection	Single-tree selection	Single-tree selection	Single-tree selection	Single-tree selection	Single-tree selection
Leave	Leave	Leave	Leave	Leave	Leave	Leave	Leave	Leave	Leave	Leave	Leave	Leave	Leave	Leave	Leave	Leave	Leave	Leave	Leave	Leave	Leave	Leave	Single-tree selection	Single-tree selection	Single-tree selection	Single-tree selection	Single-tree selection	Single-tree selection
Leave	Leave	Leave	Leave	Leave	Leave	Leave	Leave	Leave	Leave	Leave	Leave	Leave	Leave	Leave	Leave	Leave	Leave	Leave	Leave	Leave	Leave	Leave	Single-tree selection	Single-tree selection	Single-tree selection	Single-tree selection	Single-tree selection	Single-tree selection
Leave	Leave	Leave	Leave	Leave	Leave	Leave	Leave	Leave	Leave	Leave	Leave	Leave	Leave	Leave	Leave	Leave	Leave	Leave	Leave	Leave	Leave	Leave	Single-tree selection	Single-tree selection	Single-tree selection	Single-tree selection	Single-tree selection	Single-tree selection
Leave	Leave	Leave	Leave	Leave	Leave	Leave	Leave	Single-tree selection	Single-tree selection	Single-tree selection	Single-tree selection	Single-tree selection	Single-tree selection	Single-tree selection	Single-tree selection	Single-tree selection	Single-tree selection	Single-tree selection	Single-tree selection	Single-tree selection	Single-tree selection	Single-tree selection	Single-tree selection	Single-tree selection	Single-tree selection	Single-tree selection	Single-tree selection	Single-tree selection
Leave	Leave	Leave	Leave	Leave	Leave	Leave	Leave	Leave	Leave	Leave	Leave	Leave	Leave	Leave	Leave	Leave	Leave	Leave	Leave	Leave	Leave	Leave	Single-tree selection	Single-tree selection	Single-tree selection	Single-tree selection	Single-tree selection	Single-tree selection
Leave	Leave	Leave	Leave	Leave	Leave	Leave	Leave	Leave	Leave	Leave	Leave	Leave	Leave	Leave	Leave	Leave	Leave	Leave	Leave	Leave	Leave	Leave	Single-tree selection	Single-tree selection	Single-tree selection	Single-tree selection	Single-tree selection	Single-tree selection
Leave	Leave	Leave	Leave	Leave	Leave	Leave	Leave	Group opening	Group opening	Group opening	Group opening	Group opening	Group opening	Group opening	Group opening	Group opening	Group opening	Group opening	Group opening	Group opening	Group opening	Group opening	Group opening	Group opening	Group opening	Group opening	Group opening	Group opening
Leave	Leave	Leave	Leave	Leave	Leave	Leave	Leave	Group opening	Group opening	Group opening	Group opening	Group opening	Group opening	Group opening	Group opening	Group opening	Group opening	Group opening	Group opening	Group opening	Group opening	Group opening	Group opening	Group opening	Group opening	Group opening	Group opening	Group opening
Leave	Leave	Leave	Leave	Leave	Leave	Leave	Leave	Leave	Leave	Leave	Leave	Leave	Leave	Leave	Leave	Leave	Leave	Leave	Leave	Leave	Leave	Leave	Single-tree selection	Single-tree selection	Single-tree selection	Single-tree selection	Single-tree selection	Single-tree selection
Leave	Leave	Leave	Leave	Leave	Leave	Leave	Leave	Leave	Leave	Leave	Leave	Leave	Leave	Leave	Leave	Leave	Leave	Leave	Leave	Leave	Leave	Leave	Leave	Leave	Leave	Leave	Leave	Leave
Leave	Leave	Leave	Leave	Leave	Leave	Leave	Leave	Leave	Leave	Leave	Leave	Leave	Leave	Leave	Leave	Leave	Leave	Leave	Leave	Leave	Leave	Leave	Leave	Leave	Leave	Leave	Leave	Leave
Leave	Leave	Leave	Leave	Leave	Leave	Leave	Leave	Leave	Leave	Leave	Leave	Leave	Leave	Leave	Leave	Leave	Leave	Leave	Leave	Leave	Leave	Leave	Leave	Leave	Leave	Leave	Leave	Leave
Leave	Leave	Leave	Leave	Leave	Leave	Leave	Leave	Leave	Leave	Leave	Leave	Leave	Leave	Leave	Leave	Leave	Leave	Leave	Leave	Leave	Leave	Leave	Leave	Leave	Leave	Leave	Leave	Leave
Leave	Leave	Leave	Leave	Leave	Leave	Leave	Leave	Leave	Leave	Leave	Leave	Leave	Leave	Leave	Leave	Leave	Leave	Leave	Leave	Leave	Leave	Leave	Leave	Leave	Leave	Leave	Leave	Leave
Leave	Leave	Leave	Leave	Leave	Leave	Leave	Leave	Leave	Leave	Leave	Leave	Leave	Leave	Leave	Leave	Leave	Leave	Leave	Leave	Leave	Leave	Leave	Leave	Leave	Leave	Leave	Leave	Leave
Leave	Leave	Leave	Leave	Leave	Leave	Leave	Leave	Leave	Leave	Leave	Leave	Leave	Leave	Leave	Leave	Leave	Leave	Leave	Leave	Leave	Leave	Leave	Leave	Leave	Leave	Leave	Leave	Leave
Leave	Leave	Leave	Leave	Leave	Leave	Leave	Leave	Leave	Leave	Leave	Leave	Leave	Leave	Leave	Leave	Leave	Leave	Leave	Leave	Leave	Leave	Leave	Leave	Leave	Leave	Leave	Leave	Leave
Leave	Leave	Leave	Leave	Leave	Leave	Leave	Leave	Leave	Leave	Leave	Leave	Leave	Leave	Leave	Leave	Leave	Leave	Leave	Leave	Leave	Leave	Leave	Leave	Leave	Leave	Leave	Leave	Leave
Leave	Leave	Leave	Leave	Leave	Leave	Leave	Leave	Leave	Leave	Leave	Leave	Leave	Leave	Leave	Leave	Leave	Leave	Leave	Leave	Leave	Leave	Leave	Leave	Leave	Leave	Leave	Leave	Leave
Leave	Leave	Leave	Leave	Leave	Leave	Leave	Leave	Leave	Leave	Leave	Leave	Leave	Leave	Leave	Leave	Leave	Leave	Leave	Leave	Leave	Leave	Leave	Leave	Leave	Leave	Leave	Leave	Leave
Leave	Leave	Leave	Leave	Leave	Leave	Leave	Leave	Leave	Leave	Leave	Leave	Leave	Leave	Leave	Leave	Leave	Leave	Leave	Leave	Leave	Leave	Leave	Leave	Leave	Leave	Leave	Leave	Leave
Leave	Leave	Leave	Leave	Leave	Leave	Leave	Leave	Leave	Leave	Leave	Leave	Leave	Leave	Leave	Leave	Leave	Leave	Leave	Leave	Leave	Leave	Leave	Leave	Leave	Leave	Leave	Leave	Leave
Leave	Leave	Leave	Leave	Leave	Leave	Leave	Leave	Clearcut	Clearcut	Clearcut	Clearcut	Clearcut	Clearcut	Clearcut	Clearcut	Clearcut	Clearcut	Clearcut	Clearcut	Clearcut	Clearcut	Clearcut	Clearcut	Clearcut	Clearcut	Clearcut	Clearcut	Clearcut
Leave	Leave	Leave	Leave	Leave	Leave	Leave	Leave	Leave	Leave	Leave	Leave	Leave	Leave	Leave	Leave	Leave	Leave	Leave	Leave	Leave	Leave	Leave	Leave	Leave	Leave	Leave	Leave	Leave
Leave	Leave	Leave	Leave	Leave	Leave	Leave	Leave	Leave	Leave	Leave	Leave	Leave	Leave	Leave	Leave	Leave	Leave	Leave	Leave	Leave	Leave	Leave	Intermediate thin	Intermediate thin	Intermediate thin	Intermediate thin	Intermediate thin	Intermediate thin
Leave	Leave	Leave	Leave	Leave	Leave	Leave	Leave	Intermediate thin	Intermediate thin	Intermediate thin	Intermediate thin	Intermediate thin	Intermediate thin	Intermediate thin	Intermediate thin	Intermediate thin	Intermediate thin	Intermediate thin	Intermediate thin	Intermediate thin	Intermediate thin	Intermediate thin	Intermediate thin	Intermediate thin	Intermediate thin	Intermediate thin	Intermediate thin	Intermediate thin
Leave	Leave	Leave	Leave	Leave	Leave	Leave	Leave	Leave	Leave	Leave	Leave	Leave	Leave	Leave	Leave	Leave	Leave	Leave	Leave	Leave	Leave	Leave	Intermediate thin	Intermediate thin	Intermediate thin	Intermediate thin	Intermediate thin	Intermediate thin
Leave	Leave	Leave	Leave	Leave	Leave	Leave	Leave	Leave	Leave	Leave	Leave	Leave	Leave	Leave	Leave	Leave	Leave	Leave	Leave	Leave	Leave	Leave	Leave	Leave	Leave	Leave	Leave	Leave
Leave	Leave	Leave	Leave	Leave	Leave	Leave	Leave	Leave	Leave	Leave	Leave	Leave	Leave	Leave	Leave	Leave	Leave	Leave	Leave	Leave	Leave	Leave	Intermediate thin	Intermediate thin	Intermediate thin	Intermediate thin	Intermediate thin	Intermediate thin
Leave	Leave	Leave	Leave	Leave	Leave	Leave	Leave	Leave	Leave	Leave	Leave	Leave	Leave	Leave	Leave	Leave	Leave	Leave	Leave	Leave	Leave	Leave	Leave	Leave	Leave	Leave	Leave	Leave
Leave	Leave	Leave	Leave	Leave	Leave	Leave	Leave	Leave	Leave	Leave	Leave	Leave	Leave	Leave	Leave	Leave	Leave	Leave	Leave	Leave	Leave	Leave	Leave	Leave	Leave	Leave	Leave	Leave
Leave	Leave	Leave	Leave	Leave	Leave	Leave	Leave	Leave	Leave	Leave	Leave	Leave	Leave	Leave	Leave	Leave	Leave	Leave	Leave	Leave	Leave	Leave	Leave	Leave	Leave	Leave	Leave	Leave
Leave	Leave	Leave	Leave	Leave	Leave	Leave	Leave	Leave	Leave	Leave	Leave	Leave	Leave	Leave	Leave	Leave	Leave	Leave	Leave	Leave	Leave	Leave	Clearcut	Clearcut	Clearcut	Clearcut	Clearcut	Clearcut
Leave	Leave	Leave	Leave	Leave	Leave	Leave	Leave	Leave	Leave	Leave	Leave	Leave	Leave	Leave	Leave	Leave	Leave	Leave	Leave	Leave	Leave	Leave	Clearcut	Clearcut	Clearcut	Clearcut	Clearcut	Clearcut
