# Supplementary material for: Simulated data and code for analysis of herpetofauna response to forest management in the Missouri Ozarks
Source: Data Brief. 2016 Aug 30;9:477–9. doi: 10.1016/j.dib.2016.08.043 (PMC5048085; doi:10.1016/j.dib.2016.08.043)
Supplement: Supplementary file 5 — Supplementary material [file mmc5.csv]

Northeastness	SoilText	Landform
0.07	skeletal	Backslope
0.99	skeletal	Backslope
-0.22	skeletal	Backslope
0.78	skeletal	Backslope
-0.9	skeletal	Backslope
-1	skeletal	Backslope
0.92	skeletal	Backslope
-0.98	skeletal	Backslope
0.93	skeletal	Backslope
-0.39	skeletal	Backslope
0.98	skeletal	Backslope
0.29	skeletal	Backslope
0.56	skeletal	Backslope
1	skeletal	Backslope
0.36	skeletal	Backslope
-0.87	skeletal	Backslope
0.98	skeletal	Backslope
-1	clayey	Backslope
0.98	skeletal_clayey	Shoulder
-0.22	skeletal	Backslope
0.72	skeletal	Backslope
0.79	skeletal	Backslope
-0.86	clayey	Backslope
-0.49	skeletal	Backslope
0.38	skeletal	Backslope
-0.78	skeletal	Backslope
0.95	skeletal	Backslope
0.55	skeletal	Backslope
-0.13	skeletal	Backslope
-0.39	clayey	Backslope
-0.59	skeletal	Backslope
0.04	skeletal	Backslope
0.95	skeletal	Backslope
-0.71	skeletal	Backslope
0.52	skeletal	Bench
-1	skeletal	Backslope
0.78	skeletal	Backslope
0.51	skeletal	Backslope
-0.32	skeletal	Backslope
0.88	skeletal	Bench
1	skeletal	Backslope
0.98	skeletal_clayey	Shoulder
-0.97	skeletal	Backslope
0.55	skeletal	Backslope
-0.92	skeletal	Backslope
1	skeletal	Backslope
-0.98	skeletal	Backslope
-0.19	skeletal	Backslope
-0.01	skeletal	Backslope
0.21	skeletal	Backslope
-1	skeletal	Backslope
-0.68	skeletal	Bench
-0.36	skeletal	Backslope
-0.02	skeletal	Backslope
-0.86	skeletal	Backslope
-0.05	skeletal	Backslope
1	skeletal_clayey	Bench
0.6	skeletal	Bench
0.86	clayey	Backslope
-0.69	skeletal	Bench
-0.64	skeletal	Backslope
0.27	skeletal	Backslope
-1	skeletal	Bench
-0.91	skeletal	Backslope
0.69	skeletal	Backslope
-0.52	skeletal	Shoulder
0.28	skeletal	Backslope
-0.78	skeletal	Backslope
0.78	skeletal	Backslope
-0.99	skeletal	Shoulder
0.09	skeletal	Shoulder
0.53	skeletal	Backslope
0.25	skeletal	Bench
0.27	skeletal	Backslope
-0.1	skeletal	Backslope
-0.3	skeletal	Shoulder
0.57	skeletal	Shoulder
-0.28	skeletal	Backslope
-0.57	skeletal	Shoulder
-0.39	skeletal	Backslope
0.81	skeletal	Backslope
-0.42	skeletal	Backslope
-0.9	skeletal	Shoulder
-0.08	skeletal	Shoulder
-1	skeletal	Shoulder
-0.26	skeletal	Footslope
-0.56	skeletal	Backslope
0.69	skeletal	Backslope
-0.37	skeletal	Summit
-0.61	skeletal	Bench
0.75	skeletal	Backslope
-0.91	skeletal_loamy	Bench
1	skeletal	Backslope
0.99	skeletal_clayey	Bench
0.84	skeletal	Backslope
-0.99	skeletal	Bench
0.8	skeletal	Backslope
0.18	skeletal	Backslope
-0.7	skeletal	Backslope
-0.67	skeletal	Bench
-0.96	skeletal	Backslope
-0.13	skeletal	Backslope
-0.2	skeletal	Shoulder
-1	skeletal	Shoulder
0.88	skeletal	Backslope
-0.9	skeletal	Backslope
0.97	skeletal_clayey	Shoulder
0.99	skeletal	Backslope
