# Supplementary material for: Simulated data and code for analysis of herpetofauna response to forest management in the Missouri Ozarks
Source: Data Brief. 2016 Aug 30;9:477–9. doi: 10.1016/j.dib.2016.08.043 (PMC5048085; doi:10.1016/j.dib.2016.08.043)
Supplement: Supplementary file 6 — Supplementary material [file mmc6.zip › mmc6.R]

# importing raw covariates
cli <- read.csv('PRISM.csv')  # weather covariates
drt <- read.csv('Drought.csv')  # drought covariates
hc <- read.csv('array_covs.csv')  # array-level covariates
trt <- read.csv('Treatments.csv')  # stand-level treatments
tsh <- read.csv('Time Since Disturbance.csv')  # years since treatments

# coding categorical covariates
sk <- ifelse(hc$SoilText == 'skeletal', 1, 0)
ben <- ifelse(hc$Landform == 'Bench' |
                hc$Landform == 'Footslope', 1, 0)
smt <- ifelse(hc$Landform == 'Summit' |
                hc$Landform == 'Shoulder', 1, 0)
cc <- ifelse(trt == 'Clearcut', 1, 0)
go <- ifelse(trt == 'Group opening', 1, 0)
it <- ifelse(trt == 'Intermediate thin', 1, 0)
st <- ifelse(trt == 'Single-tree selection', 1, 0)

# centering and scaling continuous covariates
ne <- scale(hc$Northeastness)[, 1]  # northeastness
tmp <- scale(cli[, 2])[, 1]  # temperature
ppt <- scale(cli[, 3])[, 1]  # precipitation
dsr <- scale(cli[, 4])[, 1]  # mean no. of days since rain
dsi <- scale(drt[, 3])[, 1]  # drought severity index

# standardizing time since harvest at sites where harvest occurred
# setting 1st year post-harvest as intercept, scaling between 0 and 1
tsh_stan <- matrix(0, nrow = nrow(tsh), ncol = ncol(tsh))
tsh_stan[which(tsh > 0)] <- (as.matrix(tsh)[which(tsh > 0)] - 1) /
  (max(as.matrix(tsh)[which(tsh > 0)]) - 1)

# defining the order of sites, arrays, and site-level treatments
site <- rep(1:9, each = 12)
array <- rep(1:12, times = 9)
# "Control" is the reference
uam <- as.numeric((site == 2) | (site == 4) | (site == 7))
eam <- as.numeric((site == 3) | (site == 5) | (site == 9))

# survey-occassion specific covariates
# year + 1900 of each sampling occasion
years <- c(92, 92, 93, 93, 94, 94, 95, 95, 97, 98, 98, 99, 99, 100, 100, 101,
           101, 108, 108, 109, 109, 110, 110, 112, 112, 113, 113, 114, 114)
# season of each sampling occasion
season <- c("Spring", "Fall", "Spring", "Fall", "Spring", "Fall", "Spring",
            "Fall", "Fall", "Spring", "Fall", "Spring", "Fall", "Spring",
            "Fall", "Spring", "Fall", "Spring", "Fall", "Spring", "Fall",
            "Spring", "Fall", "Spring", "Fall", "Spring", "Fall", "Spring",
            "Fall")
# 0 if pre 1996 treatment, 1 if post- 1996 treatment
pte <- c(rep(0, 8), rep(1, 21))

# stand-level treatments.  "Leave" is the reference
cc <- ifelse(trt == 'Clearcut', 1, 0)
go <- ifelse(trt == 'Group opening', 1, 0)
it <- ifelse(trt == 'Intermediate thin', 1, 0)
st <- ifelse(trt == 'Single-tree selection', 1, 0)

# design matrices
x <- array(dim = c(length(site), length(years), 18))
z <- array(dim = c(length(site), length(years), 6))
for(i in 1:length(site)){
  for(t in 1:length(years)){
    cli_ind <- which(((cli$Year - 1900) == years[t]) &
                       (cli$HerpSeason == season[t]))
    drt_ind <- which(((drt$Year - 1900) == years[t]) &
                       (drt$HerpSeason == season[t]))
    x[i, t, ] <- c(as.numeric(season[t] == 'Spring'), ne[i], sk[i], ben[i],
                   smt[i], dsi[drt_ind], ppt[cli_ind], dsr[cli_ind],
                   tmp[cli_ind],
                   tmp[cli_ind] * as.numeric(season[t] == 'Spring'),
                   (cc * tsh_stan)[i, t], (cc * tsh_stan)[i, t] ^ 2,
                   (go * tsh_stan)[i, t], (go * tsh_stan)[i, t] ^ 2,
                   (it * tsh_stan)[i, t], (it * tsh_stan)[i, t] ^ 2,
                   (st * tsh_stan)[i, t], (st * tsh_stan)[i, t] ^ 2)
    z[i, t, ] <- c(uam[i] * pte[t], eam[i] * pte[t], cc[i, t], go[i, t],
                   it[i, t], st[i, t])
  }
}
