# Supplementary material for: Simulated data and code for analysis of herpetofauna response to forest management in the Missouri Ozarks
Source: Data Brief. 2016 Aug 30;9:477–9. doi: 10.1016/j.dib.2016.08.043 (PMC5048085; doi:10.1016/j.dib.2016.08.043)
Supplement: Supplementary file 7 — Supplementary material [file mmc7.zip › mmc7.R]

setwd()

library(gdata)
library(rstan)

# importing covariates and formatting them into design matrices
source('design matrices.R')

# simulating counts and formatting data for export to stan
source('simulating data.R')

# fitting the stan model
fit <- stan('model.stan', data = data, pars = params, init = inits,
            chains = 2)
