# Supplementary material for: Simulated data and code for analysis of herpetofauna response to forest management in the Missouri Ozarks
Source: Data Brief. 2016 Aug 30;9:477–9. doi: 10.1016/j.dib.2016.08.043 (PMC5048085; doi:10.1016/j.dib.2016.08.043)
Supplement: Supplementary file 8 — Supplementary material [file mmc8.zip]

Archive with 1 entries (1 files):
- mmc8.stan
