# Supplementary material for: Simulated data and code for analysis of herpetofauna response to forest management in the Missouri Ozarks
Source: Data Brief. 2016 Aug 30;9:477–9. doi: 10.1016/j.dib.2016.08.043 (PMC5048085; doi:10.1016/j.dib.2016.08.043)
Supplement: Supplementary file 8 — Supplementary material [file mmc8.zip › mmc8.stan]

data{
  int K;  // number of covariates
  int L;  // number of random effects covariates
  int N;  // no. unique arrays
  int nSites;  // no. sites
  int nYears;  // no. years
  int S;  // no. species
  int T_1;  // no. timesteps
  int T_2;
  int T_3;
  int T_4;
  
  int site[N];  // site id
  
  matrix[N, T_1] offset_1;  // no. trap days
  matrix[N, T_2] offset_2;
  matrix[N, T_3] offset_3;
  matrix[N, T_4] offset_4;
  
  row_vector[K] x_1[N, T_1];  // covariates
  row_vector[K] x_2[N, T_2];
  row_vector[K] x_3[N, T_3];
  row_vector[K] x_4[N, T_4];
  
  int y_1[S, N, T_1];  // count of detections
  int y_2[S, N, T_2];
  int y_3[S, N, T_3];
  int y_4[S, N, T_4];
  
  row_vector[L] z_1[N, T_1];
  row_vector[L] z_2[N, T_2];
  row_vector[L] z_3[N, T_3];
  row_vector[L] z_4[N, T_4];
  
  int yr1[T_1];  // index of random year effect
  int yr2[T_2];
  int yr3[T_3];
  int yr4[T_4];
  
  int yr1_ind[T_1];  // index of random error year
  int yr2_ind[T_2];
  int yr3_ind[T_3];
  int yr4_ind[T_4];
  
}
parameters{
  
  vector[nSites] incpt[S];  // random intercept
  vector[nYears] year[S];   // random year effect
  
  vector[K] alpha[S];       // 'fixed' effects
  vector[L] beta[S];        // 'random' effects
  
  vector[L] mu_beta;        // 'random' effect mean
  vector[S] mu_int;         // random intercept mean
  
  vector<lower = 0>[L] var_beta;  // 'random' effects variance
  vector<lower = machine_precision()>[S] var_eps;
  vector<lower = 0>[S] var_int;
  vector<lower = machine_precision()>[S] var_yr;
  
  real eps[S, N, 29];
}
model{
  real sd_beta[L];
  real sd_eps[S];
  real sd_int[S];
  real sd_yr[S];
  
  real lambda_1[S, N, T_1];
  real lambda_2[S, N, T_2];
  real lambda_3[S, N, T_3];
  real lambda_4[S, N, T_4];
  
  mu_beta ~ normal(0, 1);
  
  var_beta ~ inv_gamma(1, 1);
  var_eps ~ inv_gamma(1, 1);
  var_int ~ inv_gamma(1, 1);
  var_yr ~ inv_gamma(1, 1);
  
  for(s in 1:S){
    sd_eps[s] = sqrt(var_eps[s]);
    sd_int[s] = sqrt(var_int[s]);
    sd_yr[s] = sqrt(var_yr[s]);
      
    alpha[s] ~ normal(0, 1);
    incpt[s] ~ normal(mu_int[s], sd_int[s]);
    year[s] ~ normal(0, sd_yr[s]);
      
    for(l in 1:L){
      sd_beta[l] = sqrt(var_beta[l]);
      beta[s][l] ~ normal(mu_beta[l], sd_beta[l]);
    }
      
    for(i in 1:N){
      
      for(t in 1:T_1){
        eps[s, i, yr1_ind[t]] ~ normal(0, sd_eps[s]);
        lambda_1[s, i, t] = incpt[s, site[i]] + x_1[i, t] * alpha[s] +
          z_1[i, t] * beta[s] + offset_1[i, t] + year[s][yr1[t]] +
          eps[s, i, yr1_ind[t]];
        y_1[s, i, t] ~ poisson_log(lambda_1[s, i, t]);
      }
      
      for(t in 1:T_2){
        eps[s, i, yr2_ind[t]] ~ normal(0, sd_eps[s]);
        lambda_2[s, i, t] = incpt[s, site[i]] + x_2[i, t] * alpha[s] +
          z_2[i, t] * beta[s] + offset_2[i, t] + year[s][yr2[t]] +
          eps[s, i, yr2_ind[t]];
        y_2[s, i, t] ~ poisson_log(lambda_2[s, i, t]);
      }
      
      for(t in 1:T_3){
        eps[s, i, yr3_ind[t]] ~ normal(0, sd_eps[s]);
        lambda_3[s, i, t] = incpt[s, site[i]] + x_3[i, t] * alpha[s] +
          z_3[i, t] * beta[s] + offset_3[i, t] + year[s][yr3[t]] +
          eps[s, i, yr3_ind[t]];
        y_3[s, i, t] ~ poisson_log(lambda_3[s, i, t]);
      }
      
      for(t in 1:T_4){
        eps[s, i, yr4_ind[t]] ~ normal(0, sd_eps[s]);
        lambda_4[s, i, t] = incpt[s, site[i]] + x_4[i, t] * alpha[s] +
          z_4[i, t] * beta[s] + offset_4[i, t] + year[s][yr4[t]] +
          eps[s, i, yr4_ind[t]];
        y_4[s, i, t] ~ poisson_log(lambda_4[s, i, t]);
      }
    }
  }
}
generated quantities{
  
  real lambda_1[S, N, T_1];
  real lambda_2[S, N, T_2];
  real lambda_3[S, N, T_3];
  real lambda_4[S, N, T_4];
  
  matrix[N, T_1] cs_new_1[S];
  matrix[N, T_1] cs_dat_1[S];
  vector[S] cnew_1;
  vector[S] cdat_1;
  
  matrix[N, T_2] cs_new_2[S];
  matrix[N, T_2] cs_dat_2[S];
  vector[S] cnew_2;
  vector[S] cdat_2;
  
  matrix[N, T_3] cs_new_3[S];
  matrix[N, T_3] cs_dat_3[S];
  vector[S] cnew_3;
  vector[S] cdat_3;
  
  matrix[N, T_4] cs_new_4[S];
  matrix[N, T_4] cs_dat_4[S];
  vector[S] cnew_4;
  vector[S] cdat_4;
  
  int y1_new[S, N, T_1];
  int y2_new[S, N, T_2];
  int y3_new[S, N, T_3];
  int y4_new[S, N, T_4];
  
  real chsq_new;
  real chsq_dat;
  
  for(s in 1:S){
    for(i in 1:N){
      for(t in 1:T_1){
        lambda_1[s, i, t] = incpt[s, site[i]] + x_1[i, t] * alpha[s] +
          z_1[i, t] * beta[s] + offset_1[i, t] + year[s][yr1[t]] +
          eps[s, i, yr1_ind[t]];
        y1_new[s, i, t] = poisson_rng(exp(lambda_1[s, i, t]));
        cs_new_1[s][i, t] = pow(y1_new[s, i, t] - exp(lambda_1[s, i, t]), 2) /
                              exp(lambda_1[s, i, t]);
        cs_dat_1[s][i, t] = pow(y_1[s, i, t] - exp(lambda_1[s, i, t]), 2) /
                              exp(lambda_1[s, i, t]);
      }
      
      for(t in 1:T_2){
        lambda_2[s, i, t] = incpt[s, site[i]] + x_2[i, t] * alpha[s] +
          z_2[i, t] * beta[s] + offset_2[i, t] + year[s][yr2[t]] +
          eps[s, i, yr2_ind[t]];
        y2_new[s, i, t] = poisson_rng(exp(lambda_2[s, i, t]));
        cs_new_2[s][i, t] = pow(y2_new[s, i, t] - exp(lambda_2[s, i, t]), 2) /
                              exp(lambda_2[s, i, t]);
        cs_dat_2[s][i, t] = pow(y_2[s, i, t] - exp(lambda_2[s, i, t]), 2) /
                              exp(lambda_2[s, i, t]);
      }
      
      for(t in 1:T_3){
        lambda_3[s, i, t] = incpt[s, site[i]] + x_3[i, t] * alpha[s] +
          z_3[i, t] * beta[s] + offset_3[i, t] + year[s][yr3[t]] +
          eps[s, i, yr3_ind[t]];
        y3_new[s, i, t] = poisson_rng(exp(lambda_3[s, i, t]));
        cs_new_3[s][i, t] = pow(y3_new[s, i, t] - exp(lambda_3[s, i, t]), 2) /
                              exp(lambda_3[s, i, t]);
        cs_dat_3[s][i, t] = pow(y_3[s, i, t] - exp(lambda_3[s, i, t]), 2) /
                              exp(lambda_3[s, i, t]);
      }
      
      for(t in 1:T_4){
        lambda_4[s, i, t] = incpt[s, site[i]] + x_4[i, t] * alpha[s] +
          z_4[i, t] * beta[s] + offset_4[i, t] + year[s][yr4[t]] +
          eps[s, i, yr4_ind[t]];
        y4_new[s, i, t] = poisson_rng(exp(lambda_4[s, i, t]));
        cs_new_4[s][i, t] = pow(y4_new[s, i, t] - exp(lambda_4[s, i, t]), 2) /
                              exp(lambda_4[s, i, t]);
        cs_dat_4[s][i, t] = pow(y_4[s, i, t] - exp(lambda_4[s, i, t]), 2) /
                              exp(lambda_4[s, i, t]);
      }
    }
    cnew_1[s] = sum(cs_new_1[s]);
    cdat_1[s] = sum(cs_dat_1[s]);
    
    cnew_2[s] = sum(cs_new_2[s]);
    cdat_2[s] = sum(cs_dat_2[s]);
    
    cnew_3[s] = sum(cs_new_3[s]);
    cdat_3[s] = sum(cs_dat_3[s]);
    
    cnew_4[s] = sum(cs_new_4[s]);
    cdat_4[s] = sum(cs_dat_4[s]);
  }
  chsq_new = sum(cnew_1) + sum(cnew_2) + sum(cnew_3) + sum(cnew_4);
  chsq_dat = sum(cdat_1) + sum(cdat_2) + sum(cdat_3) + sum(cdat_4);
}
