# Supplementary material for: Simulated data and code for analysis of herpetofauna response to forest management in the Missouri Ozarks
Source: Data Brief. 2016 Aug 30;9:477–9. doi: 10.1016/j.dib.2016.08.043 (PMC5048085; doi:10.1016/j.dib.2016.08.043)
Supplement: Supplementary file 9 — Supplementary material [file mmc9.zip › mmc9.R]

# defining parameters for stan
K <- dim(x)[3]  # number of fixed-effects covariates
L <- dim(z)[3]  # number of random-effects covariates
N <- dim(x)[1]  # number of unique arrays
nSites <- max(site)  # number of sites
nYears <- length(unique(years)) # number of years
S <- 5  # number of species
T_1 <- 8  # number of sampling occasions 1992 - 1995
T_2 <- 9  # number of sampling occasions 1997 - 2001
T_3 <- 6  # number of sampling occasions 2008 - 2010
T_4 <- 6  # number of sampling occasions 2002 - 2014

# number of trap days
offset_1 <- log(matrix(rpois(N * T_1, 90), nrow = N, ncol = T_1))
offset_2 <- log(matrix(rpois(N * T_2, 90), nrow = N, ncol = T_2))
offset_3 <- log(matrix(rpois(N * T_2, 90), nrow = N, ncol = T_3))
offset_4 <- log(matrix(rpois(N * T_2, 63), nrow = N, ncol = T_4))

# id for random year effect
yr1 <- rep(1:4, each = 2)
yr2 <- c(5, rep(6:9, each = 2))
yr3 <- rep(10:12, each = 2)
yr4 <- rep(13:15, each = 2)

# id for dividing into years without gaps in sampling
yr1_ind <- 1:8
x_1 <- x[, yr1_ind, ]
z_1 <- z[, yr1_ind, ]

yr2_ind <- 9:17
x_2 <- x[, yr2_ind, ]
z_2 <- z[, yr2_ind, ]

yr3_ind <- 18:23
x_3 <- x[, yr3_ind, ]
z_3 <- z[, yr3_ind, ]

yr4_ind <- 24:29
x_4 <- x[, yr4_ind, ]
z_4 <- z[, yr4_ind, ]


### SIMULATING COUNTS ###
# initialize matrix for counts and log-scale expected counts
y_1 <- log_lambda_1 <- array(dim = c(S, N, T_1)) 
y_2 <- log_lambda_2 <- array(dim = c(S, N, T_2))
y_3 <- log_lambda_3 <- array(dim = c(S, N, T_3))
y_4 <- log_lambda_4 <- array(dim = c(S, N, T_4))

# initialize matrix for random intercepts
incpt <- matrix(nrow = S, ncol = nSites)
# mean and variance of random intercept
mu_int <- c(-7.71, -5.61, -5.59, -4.54, -7.27)
var_int <- c(0.37, 0.30, 0.28, 0.27, 0.46)

# initialize matrix for random-effect slope coefficients
beta <- matrix(nrow = S, ncol = L)
# mean and variance of random slopes
mu_beta <- c(0.05, 0.04, 0.75, 0.69, 0.36, 0.35)
var_beta <- c(0.53, 0.52, 0.85, 0.91, 0.66, 0.76)

# initialize matrix for random year effect
year <- matrix(nrow = S, ncol = nYears)
# variance for random year effect
var_year <- c(0.64, 0.26, 0.31, 0.42, 0.33)

# initialize random error matrix
eps <- array(dim = c(S, N, length(years)))
# variance of the random error term
var_eps <- c(0.81, 0.42, 0.46, 0.35, 1.3)

# fixed-effect slope coefficients
alpha <-
  matrix(c(2.27, -0.3, -0.35, 0.09, 0.36, 0.29, 0.11, 0.29, -0.99, 1.55, -0.08,
           -0.28, 0.53, -0.15, -0.66, -0.58, -0.40, -0.50,
           1.69, -0.25, 0.1, -0.09, 0.19, 0.04, 0.16, 0.13, 0.28, 0.25, -0.85,
           -0.98, 0.21, -0.53, -0.54, -0.25, -0.92, 0.75,
           1.14, -0.12, -0.11, 0.05, 0.23, 0.04, 0.12, 0.10, -0.07, 0.29,
           -0.14, -0.06, -0.59, 0.08, -0.26, -0.53, 0.06, 0.08,
           1.96, -0.29, 0.01, 0, 0.45, -0.3, 0.19, -0.2, 0.33, 0.41, -1.03,
           -0.4, 0.14, -0.61, -1.07, 0.76, -0.07, -0.33,
           1.6, -0.44, -0.17, -0.02, 0.51, -0.09, 0.12, -0.13, 0.48, -0.07,
           -1.34, -1.47, -0.14, -0.91, -0.98, -0.34, -0.72, -1.16),
         nrow = S, ncol = K, byrow = T)

for(i in 1:S){
  
  incpt[i, ] <- rnorm(nSites, mu_int[i], sqrt(var_int[i]))
  beta[i, ] <- rnorm(L, mu_beta, sqrt(var_beta))
  year[i, ] <- rnorm(nYears, sd = sqrt(var_year[i]))
  eps[i, , ] <- rnorm(N * 29, sd = sqrt(var_eps[i]))
  
  for(j in 1:N){
    
    for(k in 1:T_1){
      log_lambda_1[i, j, k] <- incpt[i, site[j]] +
        crossprod(x_1[j, k, ], alpha[i, ])[1, 1] +
        crossprod(z_1[j, k, ], beta[i, ])[1, 1] +
        offset_1[j, k] + year[i, yr1[k]] + eps[i, j, k]
      y_1[i, j, k] <- rpois(1, exp(log_lambda_1[i, j, k]))
    }
    
    for(k in 1:T_2){
      log_lambda_2[i, j, k] <- incpt[i, site[j]] +
        crossprod(x_2[j, k, ], alpha[i, ])[1, 1] +
        crossprod(z_2[j, k, ], beta[i, ])[1, 1] +
        offset_2[j, k] + year[i, yr2[k]] + eps[i, j, k]
      y_2[i, j, k] <- rpois(1, exp(log_lambda_2[i, j, k]))
    }
    
    for(k in 1:T_3){
      log_lambda_3[i, j, k] <- incpt[i, site[j]] +
        crossprod(x_3[j, k, ], alpha[i, ])[1, 1] +
        crossprod(z_3[j, k, ], beta[i, ])[1, 1] +
        offset_3[j, k] + year[i, yr3[k]] + eps[i, j, k]
      y_3[i, j, k] <- rpois(1, exp(log_lambda_3[i, j, k]))
    }
    
    for(k in 1:T_4){
      log_lambda_4[i, j, k] <- incpt[i, site[j]] +
        crossprod(x_4[j, k, ], alpha[i, ])[1, 1] +
        crossprod(z_4[j, k, ], beta[i, ])[1, 1] +
        offset_4[j, k] + year[i, yr4[k]] + eps[i, j, k]
      y_4[i, j, k] <- rpois(1, exp(log_lambda_4[i, j, k]))
    }
    
  }
}

### FORMATTING DATA FOR EXPORT TO STAN ###

data <- list(
  K = K, L = L, N = N, nSites = nSites, nYears = nYears, S = S, T_1 = T_1,
  T_2 = T_2, T_3 = T_3, T_4 = T_4, site = site, offset_1 = offset_1,
  offset_2 = offset_2, offset_3 = offset_3, offset_4 = offset_4, x_1 = x_1,
  x_2 = x_2, x_3 = x_3, x_4 = x_4, y_1 = y_1, y_2 = y_2, y_3 = y_3, y_4 = y_4,
  z_1 = z_1, z_2 = z_2, z_3 = z_3, z_4 = z_4, yr1 = yr1, yr2 = yr2, yr3 = yr3,
  yr4 = yr4, yr1_ind = yr1_ind, yr2_ind = yr2_ind, yr3_ind = yr3_ind,
  yr4_ind = yr4_ind)

params <- c('incpt', 'alpha', 'beta', 'mu_beta', 'mu_int', 'var_beta',
            'var_yr', 'var_eps',  'var_int', 'year', 'chsq_new', 'chsq_dat')

inits <- function(){
  list(
    incpt = matrix(rnorm(data$S * data$nSites), nrow = data$S),
    year = matrix(rnorm(data$S * data$nYears), nrow = data$S),
    
    alpha = matrix(rnorm(data$S * data$K), nrow = data$S),
    beta = matrix(rnorm(data$S * data$L), nrow = data$S),
    
    mu_beta = rnorm(data$L),
    mu_int = rnorm(data$S),
    
    var_beta = abs(rnorm(data$L)),
    var_eps = abs(rnorm(data$S)),
    var_int = abs(rnorm(data$S)),
    var_yr = abs(rnorm(data$S)),
    
    eps = array(rnorm(data$S * data$N * max(data$yr4_ind)),
                dim = c(data$S, data$N, max(data$yr4_ind)))
  )
}

keep(data, params, inits, sure = T)
